# Supplementary material for: Diffuse Optical Tomography Using fNIRS Signals Measured from the Skull Surface of the Macaque Monkey
Source: Cereb Cortex Commun. 2021 Nov 10;3(1):tgab064. doi: 10.1093/texcom/tgab064 (PMC8767783; doi:10.1093/texcom/tgab064)
Supplement: Supplementary_material_Hayashi_cerebral_cortex_communication_final_tgab064 [file supplementary_material_hayashi_cerebral_cortex_communication_final_tgab064.zip]

Archive with 1 entries (1 files):
- Supplementary_material_Hayashi_cerebral_cortex_communication_final_tgab064.docx
